# Supplementary material for: Metabolism Interactions Promote the Overall Functioning of the Episymbiotic Chemosynthetic Community of Shinkaia crosnieri of Cold Seeps
Source: mSystems. 2022 Aug 8;7(4):e00320-22. doi: 10.1128/msystems.00320-22 (PMC9426478; doi:10.1128/msystems.00320-22)
Supplement: TABLE S1 [file msystems.00320-22-s0008.xlsx]

## Sheet: Sheet1
Table S1 Assessment of MAGs.
bin	completeness	contamination	GC	lineage	N50	size	relative abundance(SE_1)	relative abundance(SE_2)	relative abundance(SE_3)	relative abundance(SE_4)	relative abundance(SE_5)
sse04_bin.24	97.94	0.344	0.375	d__Bacteria;p__Proteobacteria;c__Gammaproteobacteria;o__Methylococcales;f__Methylomonadaceae;g__QPIN01;s__	48318	3843139	9.58911	30.5544	25.5276	32.8943	19.1337
sse04_bin.21	97.48	0.614	0.358	d__Bacteria;p__Proteobacteria;c__Gammaproteobacteria;o__Methylococcales;f__Methylomonadaceae;g__QPIN01;s__	55643	4041771	87.4083	115.609	182.921	79.0517	146.397
sse03_bin.1	97.12	1.149	0.406	d__Bacteria;p__Proteobacteria;c__Gammaproteobacteria;o__Methylococcales;f__Methylomonadaceae;g__Methyloprofundus;s__	67224	3528526	7.44302	8.94929	19.8254	15.6584	23.8274
sse02_bin.20	96.54	0.689	0.392	d__Bacteria;p__Proteobacteria;c__Gammaproteobacteria;o__Thiotrichales;f__Thiotrichaceae;g__Cocleimonas;s__	23889	3115135	43.0749	95.1973	272.495	207.845	187.5
sse01_bin.29	95.96	0.381	0.385	d__Bacteria;p__Proteobacteria;c__Gammaproteobacteria;o__Thiotrichales;f__Thiotrichaceae;g__;s__	46507	2735787	111.193	117.227	283.102	199.252	353.256
sse02_bin.27	95.69	3.472	0.449	d__Bacteria;p__Proteobacteria;c__Gammaproteobacteria;o__UBA10353;f__UBA7415;g__;s__	9286	3375272	3.43128	14.2332	0.97672	0.620001	0.993853
sse03_bin.25	95.68	0.104	0.398	d__Bacteria;p__Proteobacteria;c__Gammaproteobacteria;o__Methylococcales;f__Methylomonadaceae;g__QPIN01;s__	19069	2665672	548.784	245.131	352.458	582.898	356.668
sse01_bin.42	95.18	0.689	0.404	d__Bacteria;p__Proteobacteria;c__Gammaproteobacteria;o__Thiotrichales;f__Thiotrichaceae;g__Cocleimonas;s__	34038	2789421	52.3142	12.3285	11.3181	11.0162	9.90667
sse03_bin.20	94.54	0.718	0.387	d__Bacteria;p__Proteobacteria;c__Gammaproteobacteria;o__Methylococcales;f__Methylomonadaceae;g__Methyloprofundus;s__	23350	2826575	70.5569	11.8569	20.2864	13.2607	33.0832
sse01_bin.37	94.26	1.062	0.289	d__Bacteria;p__Bacteroidota;c__Bacteroidia;o__Flavobacteriales;f__Flavobacteriaceae;g__;s__	44650	2763794	33.5995	11.2454	9.88898	13.1932	11.7628
sse02_bin.7	93.36	1.178	0.374	d__Bacteria;p__Proteobacteria;c__Gammaproteobacteria;o__Methylococcales;f__Methylomonadaceae;g__QPIN01;s__	27851	3496313	7.6775	26.2754	9.51322	5.71858	13.02
sse05_bin.40	92.57	1.513	0.406	d__Bacteria;p__Proteobacteria;c__Gammaproteobacteria;o__Methylococcales;f__Methylomonadaceae;g__Methyloprofundus;s__	13842	2745568	0.798983	2.77566	4.80682	0.400588	8.68756
sse02_bin.17	91.4	1.49	0.386	d__Bacteria;p__Proteobacteria;c__Gammaproteobacteria;o__Thiotrichales;f__Thiotrichaceae;g__Cocleimonas;s__	12405	2942908	7.0949	22.9537	27.7787	4.34557	8.42594
un.sse5_bin.15	91.36	4.727	0.51	d__Bacteria;p__Chloroflexota;c__Anaerolineae;o__Promineofilales;f__Promineofilaceae;g__;s__	20999	4378402	0.543255	1.12959	2.27686	0.137416	9.10352
sse02_bin.12	90.99	4.247	0.655	d__Bacteria;p__Myxococcota;c__Polyangia;o__Nannocystales;f__Nannocystaceae;g__;s__	10636	9165552	2.57112	11.4362	0.681862	0.39693	0.902421
sse05_bin.13	90.19	0.948	0.383	d__Bacteria;p__Proteobacteria;c__Gammaproteobacteria;o__Thiotrichales;f__Thiotrichaceae;g__;s__	19403	3412710	3.6384	10.3522	15.3594	10.0416	13.8029
un.sse3_bin.6	90.13	4.405	0.369	d__Bacteria;p__Bacteroidota;c__Bacteroidia;o__Chitinophagales;f__Saprospiraceae;g__;s__	10334	5134478	1.03086	5.18021	9.50206	0.827351	3.1997
sse02_bin.3	89.7	2.1	0.456	d__Bacteria;p__Proteobacteria;c__Gammaproteobacteria;o__Methylococcales;f__UBA2778;g__;s__	7967	3431472	12.5066	33.5877	3.87046	3.08385	8.33923
sse05_bin.31	89.67	1.433	0.625	d__Bacteria;p__Myxococcota;c__Polyangia;o__Nannocystales;f__Nannocystaceae;g__;s__	14760	6965487	1.22957	4.9606	3.00945	0.982556	9.0114
sse01_bin.19	89.57	0.704	0.439	d__Bacteria;p__Proteobacteria;c__Gammaproteobacteria;o__Nitrosococcales;f__Methylophagaceae;g__UBA652;s__	18501	1691187	82.3076	28.9842	33.7657	14.5878	43.6993
sse04_bin.17	89.43	0.344	0.386	d__Bacteria;p__Proteobacteria;c__Gammaproteobacteria;o__Methylococcales;f__Methylomonadaceae;g__;s__	23995	2171620	99.4175	310.167	304.847	93.0785	310.765
sse05_bin.8	89.36	1.605	0.398	d__Bacteria;p__Proteobacteria;c__Gammaproteobacteria;o__Nitrosococcales;f__Methylophagaceae;g__GCA-002733105;s__	12734	1678645	9.34348	10.7721	9.78907	0.978131	16.5827
sse04_bin.25	88.93	5.327	0.351	d__Bacteria;p__Campylobacterota;c__Campylobacteria;o__Campylobacterales;f__Sulfurovaceae;g__UBA1140;s__	6768	2509977	4.08594	2.12847	1.13128	24.128	0.765745
sse01_bin.16	88.68	1.2	0.494	d__Bacteria;p__Proteobacteria;c__Alphaproteobacteria;o__Caulobacterales;f__Parvularculaceae;g__;s__	9411	2290540	10.6568	4.63739	4.18794	2.56495	4.01051
sse04_bin.32	88.01	0.54	0.323	d__Bacteria;p__Bacteroidota;c__Bacteroidia;o__Flavobacteriales;f__Crocinitomicaceae;g__Crocinitomix;s__	9611	3745300	4.39207	0.994145	2.76692	11.8472	1.44053
sse04_bin.19	87.87	2.459	0.341	d__Bacteria;p__Bacteroidota;c__Bacteroidia;o__Cytophagales;f__Bernardetiaceae;g__;s__	5083	3290629	6.21893	15.1319	9.38015	10.731	3.80551
sse03_bin.22	87.18	1.465	0.391	d__Bacteria;p__Proteobacteria;c__Gammaproteobacteria;o__Methylococcales;f__Methylomonadaceae;g__QPIN01;s__	14236	2160067	319.325	235.2	320.702	396.995	373.175
un.sse5_bin.3	87.09	5.168	0.363	d__Bacteria;p__Bacteroidota;c__Bacteroidia;o__Chitinophagales;f__Saprospiraceae;g__;s__	14645	5188616	5.8591	4.41012	6.54576	9.18795	8.01084
sse03_bin.18	86.94	1.611	0.399	d__Bacteria;p__Proteobacteria;c__Gammaproteobacteria;o__Thiotrichales;f__Thiotrichaceae;g__;s__	9268	2296889	2.74064	8.64989	10.7554	5.38332	9.45585
sse05_bin.30	86.85	0.335	0.288	d__Bacteria;p__Bacteroidota;c__Bacteroidia;o__Flavobacteriales;f__Flavobacteriaceae;g__;s__	13864	2409506	26.7492	33.5137	37.4568	34.7465	36.4501
un.sse5_bin.14	86.49	7.686	0.311	d__Bacteria;p__Bacteroidota;c__Bacteroidia;o__Flavobacteriales;f__Flavobacteriaceae;g__UBA7949;s__	13465	3295792	5.3279	6.30001	2.10633	1.70249	10.0198
sse03_bin.31	86.34	3.001	0.405	d__Bacteria;p__Proteobacteria;c__Gammaproteobacteria;o__Thiotrichales;f__Thiotrichaceae;g__;s__	7122	3463841	6.20743	11.7261	11.4156	1.3418	4.30998
un.sse3_bin.5	86.27	4.098	0.327	d__Bacteria;p__Campylobacterota;c__Campylobacteria;o__Campylobacterales;f__Sulfurovaceae;g__UBA1140;s__	15899	1784086	30.1598	9.53357	9.48324	13.2364	8.84132
un.sse2_bin.15	86.23	5.84	0.377	d__Bacteria;p__Proteobacteria;c__Gammaproteobacteria;o__Methylococcales;f__Methylomonadaceae;g__;s__	10578	2772607	0.434812	11.0599	0.453652	0.38808	0.624649
sse03_bin.26	86.13	2.164	0.399	d__Bacteria;p__Proteobacteria;c__Gammaproteobacteria;o__Thiotrichales;f__Thiotrichaceae;g__Cocleimonas;s__	7619	2789359	9.16968	8.29072	13.0591	4.82102	3.21196
sse02_bin.5	85.4	2.572	0.314	d__Bacteria;p__Bacteroidota;c__Bacteroidia;o__Flavobacteriales;f__Flavobacteriaceae;g__LPB0138;s__	12161	2448469	11.4297	18.3768	3.13203	1.26973	2.43514
sse01_bin.22	85.18	0.911	0.459	d__Bacteria;p__Proteobacteria;c__Gammaproteobacteria;o__Nitrosococcales;f__Methylophagaceae;g__UBA652;s__	9712	1386756	36.4825	5.0007	5.68835	2.35457	15.6381
sse05_bin.12	84.6	1.243	0.395	d__Bacteria;p__Proteobacteria;c__Gammaproteobacteria;o__Nitrosococcales;f__Methylophagaceae;g__GCA-002733105;s__	19562	1628855	5.69768	4.42356	4.8298	3.02324	11.7881
sse04_bin.2	84.13	2.863	0.375	d__Bacteria;p__Proteobacteria;c__Gammaproteobacteria;o__Methylococcales;f__Methylomonadaceae;g__QPIN01;s__	5620	3007379	8.19974	13.0364	8.2513	8.79539	11.7561
sse01_bin.23	83.9	5.734	0.287	d__Bacteria;p__Bacteroidota;c__Bacteroidia;o__Flavobacteriales;f__Flavobacteriaceae;g__;s__	5587	3415265	9.6524	3.83006	4.1304	6.74842	3.57972
un.sse1_bin.10	83.6	15.94	0.4	d__Bacteria;p__Proteobacteria;c__Gammaproteobacteria;o__Thiotrichales;f__Thiotrichaceae;g__Cocleimonas;s__	5404	4053756	4.73192	1.76732	3.74365	19.9478	3.35822
sse01_bin.8	82.49	2.936	0.292	d__Bacteria;p__Bacteroidota;c__Bacteroidia;o__Flavobacteriales;f__Flavobacteriaceae;g__QNYL01;s__	14048	2961763	15.312	1.00783	2.35967	3.44038	0.803039
sse02_bin.18	81.81	1.704	0.313	d__Bacteria;p__Planctomycetota;c__J132;o__J132;f__;g__;s__	5594	4292036	1.54706	14.9821	2.84906	0.363517	1.64579
un.sse5_bin.11	81.15	30.7	0.408	d__Bacteria;p__Proteobacteria;c__Gammaproteobacteria;o__Nitrosococcales;f__Methylophagaceae;g__GCA-002733105;s__	5408	2429033	1.81692	2.68192	2.04578	1.36359	5.86991
sse01_bin.34	81.14	1.612	0.388	d__Bacteria;p__Proteobacteria;c__Gammaproteobacteria;o__Thiotrichales;f__Thiotrichaceae;g__Cocleimonas;s__	9747	2476162	30.5399	7.17758	13.1553	14.033	10.5829
sse05_bin.34	81.09	2.379	0.348	d__Bacteria;p__Proteobacteria;c__Gammaproteobacteria;o__Xanthomonadales;f__Marinicellaceae;g__;s__	10937	2478963	15.5727	5.35651	7.79785	5.44299	13.4949
sse04_bin.3	81.03	28.13	0.386	d__Bacteria;p__Proteobacteria;c__Gammaproteobacteria;o__Thiotrichales;f__Thiotrichaceae;g__Cocleimonas;s__	3363	3869255	16.9799	16.5699	13.7607	19.7769	14.2154
sse01_bin.11	80.87	32	0.385	d__Bacteria;p__Patescibacteria;c__Gracilibacteria;o__GCA-2401425;f__;g__;s__	2169	5109992	9.09574	7.03861	4.78362	2.70281	5.28218
un.sse2_bin.16	80.76	14.66	0.365	d__Bacteria;p__Bacteroidota;c__Bacteroidia;o__Chitinophagales;f__Saprospiraceae;g__;s__	5357	4710490	3.00446	6.72564	4.43826	4.31555	3.1827
sse05_bin.6	80.37	4.406	0.38	d__Bacteria;p__Proteobacteria;c__Gammaproteobacteria;o__Methylococcales;f__Methylomonadaceae;g__QPIN01;s__	4297	2934364	4.71314	7.20976	5.47379	4.24424	13.756
sse05_bin.18	80.17	27.82	0.377	d__Bacteria;p__Proteobacteria;c__Gammaproteobacteria;o__Thiotrichales;f__Thiotrichaceae;g__Cocleimonas;s__	3407	2545507	12.7973	6.90616	20.64	4.95133	13.1744
sse01_bin.40	79.93	2.422	0.368	d__Bacteria;p__Proteobacteria;c__Gammaproteobacteria;o__Methylococcales;f__Methylomonadaceae;g__QPIN01;s__	9375	2605470	10.6936	3.38595	8.02861	2.11168	2.56041
sse05_bin.35	79.09	8.591	0.358	d__Bacteria;p__Proteobacteria;c__Gammaproteobacteria;o__Xanthomonadales;f__Marinicellaceae;g__;s__	4732	3387407	4.96766	8.51722	9.18899	4.63531	8.46785
un.sse4_bin.3	79.06	5.665	0.316	d__Bacteria;p__Bacteroidota;c__Bacteroidia;o__Chitinophagales;f__Saprospiraceae;g__;s__	15286	3647898	4.08829	4.07746	6.06307	13.3148	4.2861
sse01_bin.17	78.93	5.15	0.544	d__Bacteria;p__Proteobacteria;c__Alphaproteobacteria;o__Rhodobacterales;f__Rhodobacteraceae;g__NORP110;s__	3579	2520646	7.43853	6.88914	2.28789	0.757871	1.06226
un.sse1_bin.3	78.88	14.27	0.406	d__Bacteria;p__Proteobacteria;c__Gammaproteobacteria;o__Nitrosococcales;f__Methylophagaceae;g__GCA-002733105;s__	5895	1941143	5.20285	2.9922	2.47328	1.796	3.18146
sse01_bin.35	78.65	20.01	0.355	d__Bacteria;p__Campylobacterota;c__Campylobacteria;o__Campylobacterales;f__Sulfurovaceae;g__Sulfurovum;s__	2555	1676149	10.2695	15.4391	6.3988	5.3152	12.6542
sse03_bin.8	78.35	0.689	0.384	d__Bacteria;p__Proteobacteria;c__Gammaproteobacteria;o__Methylococcales;f__Methylomonadaceae;g__;s__	12218	1899510	21.1421	94.1666	91.6066	18.0813	47.9647
sse02_bin.26	77.91	14.6	0.417	d__Bacteria;p__Myxococcota_B;c__UBA6777;o__UBA6777;f__;g__;s__	3549	5979973	0.91577	8.90237	3.80868	2.40362	1.32031
un.sse2_bin.5	77.64	15.78	0.383	d__Bacteria;p__Proteobacteria;c__Gammaproteobacteria;o__Thiotrichales;f__Thiotrichaceae;g__Cocleimonas;s__	5155	4994849	4.66553	10.111	14.5316	5.75612	5.79442
un.sse5_bin.13	77.01	33.35	0.373	d__Bacteria;p__Proteobacteria;c__Gammaproteobacteria;o__Methylococcales;f__Methylomonadaceae;g__;s__	3625	4356905	3.14771	6.77734	3.64714	2.58609	7.02702
sse04_bin.23	76.88	2.758	0.283	d__Bacteria;p__Bacteroidota;c__Bacteroidia;o__Chitinophagales;f__UBA8649;g__;s__	3626	2472514	12.1458	6.86586	7.91127	22.4543	8.05801
sse04_bin.6	76.87	32.56	0.426	d__Bacteria;p__Proteobacteria;c__Gammaproteobacteria;o__Nitrosococcales;f__Methylophagaceae;g__UBA652;s__	5700	1890511	11.0346	10.9693	11.7922	9.40774	10.9803
un.sse4_bin.14	76.54	1.264	0.394	d__Bacteria;p__Proteobacteria;c__Gammaproteobacteria;o__Methylococcales;f__Methylomonadaceae;g__;s__	14141	2156213	4.0407	0.856657	2.31292	9.79123	5.39716
un.sse1_bin.17	76.12	5.687	0.336	d__Bacteria;p__Bacteroidota;c__Bacteroidia;o__Chitinophagales;f__Saprospiraceae;g__;s__	5872	5154621	6.47756	2.15384	4.67409	3.76146	5.02367
sse01_bin.9	75.89	2.229	0.387	d__Bacteria;p__Bacteroidota;c__Bacteroidia;o__Flavobacteriales;f__Crocinitomicaceae;g__UBA4466;s__	4255	3096460	8.67001	3.53897	2.42508	7.68424	2.71456
sse01_bin.26	75.63	3.218	0.386	d__Bacteria;p__Proteobacteria;c__Gammaproteobacteria;o__Thiotrichales;f__Thiotrichaceae;g__Cocleimonas;s__	6044	2871310	9.18492	7.37212	6.42583	1.45623	5.87063
un.sse3_bin.11	75.47	1.626	0.48	d__Bacteria;p__Proteobacteria;c__Gammaproteobacteria;o__UBA10353;f__LS-SOB;g__;s__	6974	3466210	0.894136	6.28348	10.1936	0.89401	5.46675
un.sse3_bin.7	75.45	1.494	0.4	d__Bacteria;p__Proteobacteria;c__Gammaproteobacteria;o__Thiotrichales;f__Thiotrichaceae;g__Cocleimonas;s__	11633	2968504	3.47563	5.89017	13.4941	3.86827	3.74228
un.sse2_bin.18	75.44	30.91	0.33	d__Bacteria;p__Campylobacterota;c__Campylobacteria;o__Campylobacterales;f__Sulfurovaceae;g__UBA1140;s__	4791	6739896	23.4356	14.0276	12.5538	16.0376	13.7143
un.sse4_bin.15	75.38	23.19	0.416	d__Bacteria;p__Proteobacteria;c__Gammaproteobacteria;o__Nitrosococcales;f__Methylophagaceae;g__GCA-002733105;s__	4704	2035138	2.35255	2.83009	2.61756	4.08564	3.09074
un.sse4_bin.12	75.29	30.32	0.319	d__Bacteria;p__Bacteroidota;c__Bacteroidia;o__Flavobacteriales;f__Vicingaceae;g__GCA-002793235;s__	3784	3961598	1.74797	1.1851	1.38141	8.31868	1.80835
un.sse2_bin.8	75.19	24.64	0.361	d__Bacteria;p__Campylobacterota;c__Campylobacteria;o__Campylobacterales;f__Sulfurovaceae;g__Sulfurovum;s__	4074	2295748	6.22657	12.0069	3.50218	2.82773	5.69266
sse05_bin.33	75.14	18.79	0.498	d__Bacteria;p__Chloroflexota;c__Anaerolineae;o__Promineofilales;f__Promineofilaceae;g__;s__	2708	4715491	1.42231	3.14495	9.20572	1.06929	22.5008
un.sse2_bin.9	75	6.896	0.41	d__Bacteria;p__Proteobacteria;c__Gammaproteobacteria;o__Nitrosococcales;f__Methylophagaceae;g__GCA-002733105;s__	5286	1939423	2.30885	6.63333	2.68153	1.64293	2.76252
un.sse3_bin.2	74.82	29.03	0.4	d__Bacteria;p__Proteobacteria;c__Gammaproteobacteria;o__Thiotrichales;f__Thiotrichaceae;g__Cocleimonas;s__	4891	4078058	2.12078	1.50575	5.73688	15.3632	3.13133
un.sse1_bin.16	74.76	19.1	0.362	d__Bacteria;p__Proteobacteria;c__Gammaproteobacteria;o__Xanthomonadales;f__;g__;s__	6441	3240893	10.3025	4.86336	3.78708	2.82411	5.19475
un.sse2_bin.11	74.73	10.24	0.353	d__Bacteria;p__Bacteroidota;c__Bacteroidia;o__Cytophagales;f__Cyclobacteriaceae;g__;s__	5314	2851812	3.40364	12.2268	5.79628	5.01263	5.15428
un.sse2_bin.17	74.44	9.319	0.439	d__Bacteria;p__Proteobacteria;c__Gammaproteobacteria;o__Methylococcales;f__;g__;s__	5800	3653565	4.26985	9.99615	1.95883	0.982666	1.85188
un.sse2_bin.2	74.24	9.408	0.535	d__Bacteria;p__Myxococcota;c__Polyangia;o__Haliangiales;f__Haliangiaceae;g__;s__	4502	5630685	4.11742	7.87482	0.698898	0.21856	0.914629
un.sse2_bin.7	73.36	5.48	0.286	d__Bacteria;p__Bacteroidota;c__Bacteroidia;o__Flavobacteriales;f__Flavobacteriaceae;g__;s__	6804	3020108	1.95374	12.8289	1.93536	2.93027	4.67978
un.sse4_bin.6	72.93	4.213	0.4	d__Bacteria;p__Proteobacteria;c__Gammaproteobacteria;o__Thiotrichales;f__Thiotrichaceae;g__Cocleimonas;s__	9743	2467624	2.27606	1.76637	5.31445	18.3434	3.94159
un.sse1_bin.2	72.56	2.877	0.379	d__Bacteria;p__Proteobacteria;c__Gammaproteobacteria;o__Thiotrichales;f__Thiotrichaceae;g__Cocleimonas;s__	14523	2354593	11.7252	5.55781	11.2869	5.56682	8.18499
un.sse4_bin.18	72	18.46	0.28	d__Bacteria;p__Bacteroidota;c__Bacteroidia;o__Chitinophagales;f__;g__;s__	4311	2950322	3.21303	3.08587	4.00347	6.91745	4.02911
un.sse4_bin.2	71.77	18.02	0.295	d__Bacteria;p__Bacteroidota;c__Bacteroidia;o__Flavobacteriales;f__Flavobacteriaceae;g__;s__	8764	1994338	2.00888	2.29103	3.94004	8.93215	1.83285
un.sse1_bin.9	71.55	15.67	0.371	d__Bacteria;p__Bacteroidota;c__Bacteroidia;o__Chitinophagales;f__Saprospiraceae;g__;s__	7316	4675558	7.09476	3.53793	4.73449	4.96203	4.07139
un.sse3_bin.1	71.2	8.62	0.363	d__Bacteria;p__Bacteroidota;c__Bacteroidia;o__Chitinophagales;f__Saprospiraceae;g__;s__	8874	5038791	3.37092	3.86182	8.68309	5.45193	3.76237
un.sse5_bin.7	70.98	16.28	0.383	d__Bacteria;p__Proteobacteria;c__Gammaproteobacteria;o__Methylococcales;f__Methylomonadaceae;g__;s__	7030	3086369	63.5	48.2466	47.4361	68.9162	52.49
un.sse2_bin.10	70.97	4.655	0.5	d__Bacteria;p__Proteobacteria;c__Alphaproteobacteria;o__Caulobacterales;f__Maricaulaceae;g__Robiginitomaculum_A;s__	4389	1927969	3.10567	8.4086	0.281775	1.28175	0.219486
un.sse5_bin.2	70.51	0.437	0.467	d__Bacteria;p__Proteobacteria;c__Gammaproteobacteria;o__UBA10353;f__LS-SOB;g__;s__	5628	2119317	0.272675	2.11831	1.78327	0.688888	6.28628
un.sse1_bin.12	70.44	16.84	0.39	d__Bacteria;p__Proteobacteria;c__Gammaproteobacteria;o__Methylococcales;f__Methylomonadaceae;g__;s__	6236	3383626	8.14676	1.95471	1.69293	1.22871	2.27886
un.sse5_bin.1	70.35	31.4	0.354	d__Bacteria;p__Bacteroidota;c__Bacteroidia;o__Chitinophagales;f__Saprospiraceae;g__;s__	4081	3821705	2.20591	1.56905	2.01723	1.6658	5.54267
un.sse5_bin.16	70.35	11.68	0.324	d__Bacteria;p__Campylobacterota;c__Campylobacteria;o__Campylobacterales;f__Sulfurovaceae;g__UBA1140;s__	10001	2513979	25.8983	8.37348	5.51828	11.069	10.1797
un.sse1_bin.15	70.29	29.84	0.43	d__Bacteria;p__Proteobacteria;c__Gammaproteobacteria;o__Nitrosococcales;f__Methylophagaceae;g__;s__	4894	2428096	10.6264	3.28886	2.89718	1.36868	5.45617
un.sse1_bin.1	70.23	3.729	0.354	d__Bacteria;p__Bacteroidota;c__Bacteroidia;o__Chitinophagales;f__Saprospiraceae;g__;s__	6615	2520036	6.99846	8.09388	5.49722	2.93297	4.83945
un.sse4_bin.19	70.12	12.3	0.297	d__Bacteria;p__Bacteroidota;c__Bacteroidia;o__Flavobacteriales;f__Flavobacteriaceae;g__;s__	11534	2747465	5.35476	3.90688	4.31295	14.341	4.74624
Note: SE_1-5: seta samples. Red: 28 MAGs for further functioning analyses.
