# Supplementary material for: Metabolism Interactions Promote the Overall Functioning of the Episymbiotic Chemosynthetic Community of Shinkaia crosnieri of Cold Seeps
Source: mSystems. 2022 Aug 8;7(4):e00320-22. doi: 10.1128/msystems.00320-22 (PMC9426478; doi:10.1128/msystems.00320-22)
Supplement: TABLE S2 [file msystems.00320-22-s0009.xlsx]

## Sheet: Sheet1
Table S2 Metatranscriptomic abundance of the key genes of metabolic pathways for MAGs.
Gene	KO	Function	Order
			Thiotrichales						Nitrosococcales		Methylococcales											Campylobacteriales					Flavobacteriales
			s1b29	s4b3	s1b42	s2b20	s1b34	s2b17	s1b19	s1b22	s2b3	s3b8	s4b17	s2b7	s4b24	s4b21	s3b25	s5b7	s3b22	s3b20	s3b1	s1b35	s4b25	s2b18	s5b16	s3b5	s4b23	s5b30
sat	K00958	Dsr	355.428	1.33978	93.7988	1147.97	7.01588	371.221
AprA	K00394	Dsr	839.85		130.179	1501.26	54.1444	793.461
aprB	K00395	Dsr	541.213		91.2977	1352.01	60.6672	553.793
DsrA	K11180	Dsr	371.44		124.999	1218.87	145.613	1883.38
DsrB	K11181	Dsr	390.191	37.8029	131.876	1538.36	160.731	762.811
SoxA	K17222	sox	374.724	6.87728	99.7125	269.255	41.8773	486.727				0.239193	8.30395							1.222		3.62431	15.7245	12.8598	0.0974185
SoxX	K17223	sox		6.48495	97.5384	805.152	195.204	581.903					3.71211							2.69788			12.1565	9.39399	1.27532
SoxB	K17224	sox	90.3128	0.252894	9.43408	72.4344	6.16669	36.8765					2.12445									5.28251	11.1684	16.2988	0.0140734
SoxC	K17225	sox							1.47776	0.0758683	1.11874		16.2512			4.82224		1.4373	29.2412			37.8381	69.2765	75.1924	12.7335
SoxD	K22622	sox							1.5955	0.0942996			7.39023			13.5506			10.8609			19.4808	49.2013	170.315	0.0211815
SoxY	K17226	sox	939.402	33.1363	296.375	1817.46	221.833	1016.75	13.3187	11.8511	0.030682	0.0300198	17.9322	0.324643	1.23658	7.04439	36.107	0.670415	53.5656	1.22672	0.681641	34.4334	59.6962	444.919	15.3807
SoxZ	K17227	sox	461.441	7.0038	108.354	405.354	86.342	586.862	0.389977				4.652			3.04324	31.9821	0.798348	0.810244	0.155991		30.0785	41.863	298.592	21.8093
Sqr	K17218	sulfide oxidation	205.036	3.53836	49.2967	273.212	33.8057	323.666	0.236653	0.414401	2.67185	0.174667	17.0988	0.529402	5.06665	32.9211	126.159	3.38213	201.375	3.31693	1.88456	72.4144	69.0468	147.884	34.8286	115.653	5.30008	2.41523
FccB	K17229	sulfide oxidation	1013.49		903.335	5949.85	49.6671	2318.02	0.895963	0.176335					0.0194082	0.78536	7.87297	4.78843	14.5608			161.741	0.131771	1292.53	790.097
FccA	K17230	sulfide oxidation	658.198	4.61196	206.58	1320.24	94.1657	749.657	0.642538							3.36882
SQOR	K22470	glutathione
ETHE	K17725	glutathione	35.4901						0.136439	0.322755		0.615703	82.2369	1.22049	0.722191	63.9662	53.3604	14.694	252.612	8.67339
TtrA	K08357	Tetrathionate
TtrB	K08358	Tetrathionate	176.882	2.1482	21.342	461.228	19.2828	170.931														19.953	11.3251			83.7024
TtrC	K08359	Tetrathionate
soeA	K21307	sulfite oxidation	18.1332	0.0177943	9.78249	165.674	19.472	8.52027
soeB	K21308	sulfite oxidation	37.5814		3.59977	45.7507	11.2893	3.64115
soeC	K21309	sulfite oxidation	133.591	0.0407761	3.98368	15.1307	8.26541	6.55243
cysE	K00640	cysteine	28.5118		3.3849	39.6492	2.93428	45.9183	0.0316118	0.0962944	0.240069		1.91887	0.526416		1.72316	32.0775		9.18389	0.0673025	0.417426		0.229976	2.64425		0.562565		0.159266
cysO	K10150	cysteine
metA	K00651	cysteine	79.05		11.1441	91.508	2.60879	17.6595					6.42513	0.0468849	0.206381	6.45877	11.4862	0.592521	6.60404	1.18513	0.0705255			1.98713
metB	K01739	cysteine
metZ	K10764	cysteine		3.17027	5.89544	39.8076	3.28679	32.5112	0.28903	0.0211279		0.33017	7.61736			2.66206	11.3803	0.344854	5.48795	1.1259
cysH	K00390	Asr							0.0352131	0.0398037	0.268602		10.1542			2.03118		0.93887	9.68027
cysJ	K00380	Asr									0.685203	0.241047	5.86138		0.0619868	3.20271	8.7515	3.99271	1.3152	1.29477	0.0144636
sir	K00392	Asr
IscS	K04487	Sulfur transfer	365.497	2.72879	41.5287	327.838	15.819	259.015			0.546565		15.5866	0.248833	0.0684059	6.45622	10.3222	0.601682	12.8473	1.23814			18.1499				0.265203
TusA	K04085	Sulfur transfer	193.671	2.80445	47.1954	164.636	10.2009	79.1345	0.316918				13.3939			8.89708	51.0615	1.7477	14.1658	1.08197	0.109809
TusD	K07235	Sulfur transfer	574.611	1.65636	89.2072	1199.06	72.6057	592.433						0.0641963		1.26507	3.99724			0.0641963	0.632537
TusC	K07236	Sulfur transfer	581.995	3.54918	56.8503	992.751	77.9673	670.555					8.52063			0.901398	4.4864				0.0745135
TusB	K07237	Sulfur transfer	697.267	1.85167	107.559	1045.63	96.0323	595.968						0.668764
TusE	K11179	Sulfur transfer	498.859	0.440533	242.772	42.586	16.1896	34.465					4.89274	0.59044			2.53421	2.40978	6.27137	1.56784	1.77132						5.60033
MnmA	K00566	Sulfur transfer	72.2402	0.960113	12.6445	88.6687	2.02322	70.2014	0.47061		0.178095	0.286613	5.38501	0.329056	0.202979	6.48674	20.2467	3.49022	20.1562	0.823715	0.205265	1.04266	1.20572	1.7593	1.92915	0.339038	0.147274	0.0210745
YnjE	K21028	Sulfur transfer
MoaA	K03639	Sulfur transfer	99.2581		16.4184	125.386	8.57359	52.5948		0.781545	0.393627	0.024912	53.5848	0.0745135		6.7005	3.72795			0.26957	0.26957	0.760475	0.555677		2.40553
MoaC	K03637	Sulfur transfer	35.5339	0.0948354	1.86242	37.2408	4.68769	18.2067		0.409618			1.19934	0.829606	0.0505789	1.41838	8.60668	6.80226		0.104319		0.41269	0.478405	5.12345	4.65285
MoaD	K03636	Sulfur transfer	114.006	0.106994	6.12416	71.9258	1.05639	42.6142		0.329428			0.819235			2.10846	4.23262		12.7136	0.216767		0.112777		0.563886
MoaE	K03635	Sulfur transfer	55.5831	0.120079	8.33418	17.1756	3.31127	4.35902		0.563218			5.18272	0.133528	0.0511995	4.06811	3.13045	2.22543	5.22093	0.222547	0.169166	0.115111		9.7474		0.513937
MoeB	K21029	Sulfur transfer	38.7515		10.4151	88.9732	3.72806	48.7907	0.0329862			0.660481	6.48935	0.0670322	0.355198	57.9307	35.7407	4.29945	29.672	0.233674		0.593459	0.239203	5.20467	0.437703
msrP	K07147	protein-methionine-sulfoxide reductase catalytic subunit MsrP	118.983	1.8796	18.0651	74.7998	13.6717	19.0409	1.67221	2.48472	0.204809	0.026663	19.2578				26.7547	54.9584		1.01984	0.98774			10.4682
Nitrogen
Nrt	K02575	Nitrate/Nitrite tansfer	17.415		4.34838	138.919	4.74853	113.747			3.11075	0.833937	22.2329	0.649361	5.13995	35.7019	62.7967	5.59376	26.1165	9.09988	3.00509	0.909984	1.4653
nrtA	K15576	Nitrate/Nitrite tansfer
nrtB	K15577	Nitrate/Nitrite tansfer
nrtC	K15578	Nitrate/Nitrite tansfer
nrtD	K15579	Nitrate/Nitrite tansfer
NarG	K00370	DNR/Denitrification											27.7906	19.3158	16.2923	61.8155				13.5063	1.70409
NarH	K00371	DNR/Denitrification										0.250148	23.4454	4.3307	21.4057	71.9537		72.4924		14.384
NarI	K00374	DNR/Denitrification	113.993	0.392543	23.3728	239.371	20.2005	181.19					12.8142	2.91802	1.76691	13.2443		19.3691		11.1591
NapA	K02567	DNR/Denitrification	527.568	114.166	158.496	1482.54	39.2201	521.543														226.981	42.2049	358.511	39.665
NapB	K02568	DNR/Denitrification	114.639	19.9613	96.0041	2076.2	50.6729	302.371														70.2842	19.9824	253.151	26.8283	19.5281
nasA	K00372	DNR/ANR								0.0283219	0.192856		6.11773			1.09609	1.27957	1.42699	9.63133	1.46508	0.0739716	0.0458965	0.585938
nasB	K00360	DNR/ANR
NirB	K00362	DNR	81.3985	0.0408094	10.2441	398.05	11.5796	230.644			0.232407	8.65755	13.3277	0.029594		5.56262	8.14629	2.1598	26.6369	5.5897	0.378929
NirD	K00363	DNR	132.888	5.53299	5.93593	142.956		210.696				1.18088	7.42672		0.59044	11.0563	7.18185	2.71324	41.0596	6.18515	0.225554
NrfA	K03385	DNR		0.0720476																		156.316	99.0423	671.757	137.277
NrfH	K15876	DNR																				47.1803	56.4903	83.7351	75.831
NirK	K00368	Denitrification		4.70088					2.21994	1.08071	0.483087	0.0922156	20.0477	1.05379	3.40753	12.9606				4.28425	0.685132						0.278184	1.09088
NirS	K15864	Denitrification	45.4158			770.477		434.415	2.13958	0.0641963													16.2543					1.21756
NorB	K04561	Denitrification	44.732	4.20302		557.886		22.1863	1.42389	2.23808	0.292033			0.458164		13.9212				7.82107	0.254178	9.21968	26.2909	33.3258			4.38089	1.62467
NorC	K02305	Denitrification	33.7423	5.03364		512.514			0.0571611	1.3211				0.864026		12.4964				12.0079		7.18264	22.7361	27.8344	11.9238			0.509547
NosZ	K00376	Denitrification	31.5192	30.5901		446.584																	5.72817	114.229			15.8909	6.06314
NifD	K02586	Nitrogen fixation
NifK	K02591	Nitrogen fixation
NifH	K02590	Nitrogen fixation
narB	K00367	ANR	69.4948		7.71683	187.356	8.75503	46.6703
NR	K10534	ANR
nirA	K17877	ANR
NIT-6	K00366	ANR																				0.912429	1.04502	1.78347	1.60023
glnA	K01915	Glutamine	586.875	2.24629	65.002	1205.48	49.2579	544.261	1.19345	1.51914	2.82701	0.174957	58.8252	1.01423	4.8048	28.8515	100.708	6.56514	323.91	22.0814	2.73872	7.48213	32.1064	92.7048		2.33344	1.25212
gudB	K00260	Glutamate
glud	K00261	Glutamate											14.1749
	K00262	Glutamate														6.25597						0.242651	0.217887	9.69953	1.53321	1.72202		2.05903
gltB	K00265	Glutamate	102.929	0.681726	36.3814	213.597	8.53138	88.6652	0.339963	0.534078	0.398278		5.56476	0.150523	0.121254	4.2081	3.82343	8.64763	12.5372	0.318288	0.0911359	1.13672	3.71618	4.17685	0.951925	0.552024
gltD	K00266	Glutamate	328.756	14.2046	61.2267	102.76	44.9049	330.115						0.27554									0.324207
glt1	K00264	Glutamate
glu	K00284	Glutamate
pmoA	K10944	Nitrification									133.584	11.9059	5795.7	84.7485	479.451	2630.9	5431.57	200.78	14246	1760.56	703.071
pmoB	K10945	Nitrification									151.988	41.4153	6516.5	61.7939	408.431	2032.54	6133.26	338.569	19703.6	1221.85	418.423
pmoC	K10946	Nitrification									296.675	14.538	4256.23	154.153	664.91	3534.17	7123.95	4238.72	14691.9	1850.61	690.763			179.346
Hao	K10535	Nitrification	1208.93	17.5317	214.282	4122.6	131.493	1139.18			1.5157			0.261111	2.17445	16.1393	49.198	33.9059	91.9243		3.75622
amt			164.031	0.858735	15.9109	1119.8	74.1715	858.383	0.961402	0.833931	1.50865	0.153847	21.7699	0.66846	3.82907	28.9563	34.9047	2.12024	82.0365	12.0668	1.66688	18.551	6.1696	6.73771	0.399339	60.8923
Glycolysis
GPI	K01810	Glycolysis		1.0824	1.97074	18.4616		55.5698		0.106216			2.42078	0.892574	0.135072	29.4646	27.2685		26.6378	3.05466	0.0153976	0.0822218	9.59478	2.49096	0.184092	7.03966		0.040349
pfk	K21071	Glycolysis		0.534794	29.5765	576.85	33.2892	252.167
pfp	K00895	Glycolysis									0.479552		43.7594	0.0814197	0.462186	30.5497	10.6955	6.73713	38.6677
ALDO	K01623	Glycolysis																0.059188
FBA	K01624	Glycolysis		80.8288	83.9901	546.026	52.3643	455.166	1.15748	0.522048		0.193902	113.154	0.774573	1.46938	45.6483	8.34345	217.644	9.2102			0.902303	5.26646	10.9525		5.65249		0.0703274
TPI	K01803	Glycolysis		0.531337	43.8844	328.589	12.0864	149.601	0.286373	0.161735	1.62025	0.0335161	37.2215	0.363757	1.3594	63.9006	154.499	12.3905	186.611	4.3303	2.1319	1.18463	0.471703		0.0361278	1.42389	0.0673025	1.42638
GAPDH	K00134	Glycolysis	137.574		138.008	1274.89	41.416	719.752	0.0744433	0.0246909	0.680469	0.194477	20.8171	2.62364	0.831073	44.0301	38.5402		138.249	2.35308	1.24836	1.87325	6.06476	4.63807	3.23524	3.78659	1.46767	1.07079
GAPDHS	K10705	Glycolysis
PGK	K00927	Glycolysis			43.1805	363.142	24.2215	316.999		1.07132			87.5682	0.0212896	0.376961	11.1065	25.5592	3.70692	15.1728	3.24734	0.484645	2.1112	1.48059		1.40438	6.13533	0.308332	0.0210745
gpml	K15633	Glycolysis		0.0681267	15.6432	129.509	11.5091	97.5649	0.0316718	0.162364	0.255015		17.8059	0.208284	0.528322	8.47773	13.695	0.144024	11.9873	3.40337	0.33751	0.312716	2.33132		0.26921	3.39441	0.178298	0.0838745
ENO	K01689	Glycolysis		0.778201	20.7636	171.095	9.74242	59.8986	0.0388163		0.306973		9.58393	0.306973	0.192576	8.15884	13.4997	0.44959	7.97036	0.604465	0.0779955	2.52622	1.79348	10.1525	0.916423	3.31663	0.65856	0.743791
PK	K00873	Glycolysis			25.3056	277.394	25.4085	116.984	0.535394	0.168965	1.80978		19.859	0.0211994	0.444391	15.0616	25.2215	9.33396	43.7302	5.88798	0.528023			2.73352	0.707054	1.22422	0.36561	0.1816
porA	K00169	Pyruvate oxidation																				168.519	25.1268	787.919	35.4695	29.7349
porB	K00170	Pyruvate oxidation																				142.826	23.3711	617.846	11.331	232.374
porC	K00171	Pyruvate oxidation																				53.3538	27.5037	208.848
korA	K00174	Pyruvate oxidation																					40.2617	5.77346
korB	K00175	Pyruvate oxidation																					32.8375				4.73822
aceE	K00163	Pyruvate oxidation		0.433752	40.0549	386.648	7.75564	51.591	0.198029		1.07735	0.00936646	10.8767	0.238866	0.818027	11.3753	11.8453	4.89372	42.8982	2.27449	0.515909
PDHA	K00161	Pyruvate oxidation																										0.24768
PDHB	K00162	Pyruvate oxidation																									0.585035	0.530077
DLAT	K00627	Pyruvate oxidation		0.192293	24.002	207.793	5.03358	49.0936	0.667888				14.6704	0.0194534	1.25331	12.5294	18.4021	3.2123	12.1149	3.89726	0.0782881						0.848587	0.777587
DLD	K00382	Pyruvate oxidation		1.97132	30.3311	166.727	1.71483	48.97	0.0303473		0.407074		39.3488	0.296015	1.53243	14.5266	42.9389	51.7996	93.2077	6.25138	0.76582			0.0974185			0.860958	1.43278
ACSS	K01895	acetate utilization		12.3041	18.8929	105.045	19.1504	60.4201	0.176507	0.173383	0.202907	0.940749	11.4112		0.295707	5.54604	9.94282	2.44769	24.4133	1.70464	0.252626	0.168218	5.05253	12.5401			0.676558	0.543413
	K01610	Gluconeogenesis																				3.23444	5.47377	8.43746		10.6447	1.11606	1.53414
FBP	K03841	Gluconeogenesis							0.0502742		0.583432		4.54107		0.410068	2.29557	9.7044	0.445754	3.20774			0.135333	1.1206	5.51506		1.98198	0.222543	0.650009
PGM	K01835	starch and sucrose		0.0761786	10.2982	72.507	4.20864	33.5533	0.56208	0.336883	0.840241	0.135568	27.6368	0.166193	0.634148	8.77847	60.6755		41.6831	10.88	0.874657	0.626759						0.273405
PGM	K15779	starch and sucrose
PGM	K15778	starch and sucrose	101.767	0.0100307	3.75749	25.8811	9.38576	49.068	0.0182615		0.0857838			0.21438	0.110055	3.48395				1.30195	1.38406	0.580102	1.38098	3.84718	15.0013	7.28119
crr	K02777	extracellular Glucose																				0.417445	0.517169	3.82243
UGP2	K00963	UDP-glucose		0.442485	21.1269	189.287	3.8132	27.4885			0.364852		2.64461		0.668384	8.07177	53.5711	1.81888	73.7288	0.312247	0.335325	0.474204	0.267697	2.3359	0.26867	0.299018
bcsA	K00694	cellulose				19.293										4.21556			8.46739	0.868135				0.254691	1.7967
glgC	K00975	ADP-glucose				104.407		130.084	0.212174	10.8857	1.70836	0.211625	32.6081	1.03576	1.3679	21.69	110.363	61.2489	195.201	11.8183	2.02348
accA	K01962	fatty acid biosynthesis		0.325679	37.7709	243.381	19.9387	89.4201	1.34503	0.470907	0.408342		15.917	0.228744	0.612513	9.8929	19.8649	3.0033	31.2813	0.359043	0.0259177	2.30632	0.818325	17.7854		7.61874	2.55126	0.258584
accB	K01960	fatty acid biosynthesis																				3.52493	8.64651	12.4047	6.12157	20.0385
accC	K01961	fatty acid biosynthesis		0.23997	20.3469	218.906	4.89823	103.73	0.386589	0.72265	0.338411	0.659682	16.623	0.239434	0.641053	4.8554	17.5001	1.19524	18.4139	1.43934	0.0186284						1.0096	1.11743
accD	K01963	fatty acid biosynthesis		0.181989	19.8221	172.181	10.8686	51.4516	0.610633	0.153598	0.02412		23.7334		0.223682	7.40408	10.5319		27.5178	2.51152	0.343475	1.10384	3.21967	7.21745	0.610633		0.773883	0.0581569
fabH	K00648	fatty acid biosynthesis		0.541152	17.7188	63.9112	4.13636	60.7322	0.0259985	0.61061	0.408342		6.74452	0.251467	0.60872	4.92209	26.3832	7.92487	13.1158	1.87499	0.306257	1.72981	4.09509	0.110683	0.692196	18.5858	0.972768	0.937473
fabY	K18473	fatty acid biosynthesis
ACSL	K01897	fatty acid degradation		1.35071	4.31993	58.4796	5.57025	49.7043	0.493081	0.43525								2.85385	8.65654		0.0511379	6.40335		7.24852	0.96653			0.280189
	K00616	pentose phosphate pathway		0.825833						1.8243	0.56499		133.328	1.41922	1.67857	44.4968		239.427		9.10671	3.27032	5.09844	4.5458	16.7197	0.953573	11.6128		0.568612
	K00615	pentose phosphate pathway			79.5104	719.88	44.148	355.792		2.85948		0.30961	190.558	4.0631	26.5378	109.237	389.218		679.724	94.3254	8.00384	0.0887069	1.36342	4.92704	1.5099	0.711763	0.92777	0.622277
	K00036	pentose phosphate pathway	186.324			70.1037		46.385		5.09368	0.763166		7.1961	0.445086	0.66353	13.8784	17.48	1.58608	22.2485	1.47524	0.337031			0.600475
	K00033	pentose phosphate pathway				106.84		48.7119		0.318716	1.27029		37.3995	0.0173143	0.749121	15.8057	24.9682	7.48502	35.5005	2.98219	0.430317
	K13937	pentose phosphate pathway								0.186587
TCA
CS	K01647	TCA cycle	96.4771	11.4105	21.8206	280.974	14.5063	107.261	0.787261	0.278614	0.918944	0.15136	14.5308	0.207742	0.52752	17.9541	34.1155	8.97234	38.9239	2.88457	1.10858	2.76544					2.545	0.252894
ACO	K01681	TCA cycle		1.18136																							0.906146	0.165805
acnB	K01682	TCA cycle	57.307	0.162412		52.7734	4.3188	44.3977	0.431742	0.211829	0.184703	0.0941223	19.1533	0.0190682	0.0771953	1.578	15.322	11.39	10.9058		0.327569	11.289	13.4168		23.3072	49.0976
IDH1	K00031	TCA cycle	65.1752	0.631518	8.89771	62.9807	6.31365	48.6424	0.140093	0.27735	0.618291			0.0877361	0.199149	20.3901	8.60638	0.0631439	14.02		0.623274	3.33912	18.6437	7.03069	45.9872	1.61098	1.86358	0.941161
IDH3	K00030	TCA cycle		0.235085									14.156		0.319245	11.7588	20.9269	4.33075	14.9138	1.9476	0.195056
OGDH	K00164	TCA cycle	191.436	13.4068	36.224	175.853	4.44751	45.6233					14.6492		0.226201	6.61756	6.80656	12.6073		1.5724	0.635243			0.0717379			0.854925	0.455672
DLST	K00658	TCA cycle	210.561	2.81094	8.081	93.1373		39.6132			0.162627		41.145		0.243049	5.29858	16.6692	3.88475	56.4569	1.59018	0.463316			1.22731			1.32308	1.22384
DLD	K00382	TCA cycle	101.767	1.97132	30.3311	166.727	1.71483	48.97	0.0303473		0.407074		39.3488	0.296015	1.53243	14.5266	42.9389	51.7996	93.2077	6.25138	0.76582			0.0974185			0.860958	1.43278
sucC	K01903	TCA cycle	95.3241	0.128064	26.3434	137.647		25.3419	0.167191	0.0212896	0.0211279	0.0427975	23.3674	0.20041	1.13401	9.17082	29.2929	5.39531	14.0831	4.73049	0.085595	1.1949	5.79212	17.9863	7.66327	7.65387	1.40564	1.23965
sucD	K01902	TCA cycle	136.15	3.89278	25.9176	217.138		44.8479	0.0287776	0.115111			12.9943	0.284532	0.31341	4.5406	34.0199	4.94374	14.3819	6.01054	0.0565798	0.484995	7.64903	13.3979	1.73854	10.681	1.09882	0.368613
frdA	K00244	TCA cycle																					0.144576	0.470224	0.333815	0.163391
frdB	K00245	TCA cycle																				1.17697		1.71924
frdC	K00246	TCA cycle																						1.05664		0.288611
frdD	K00247	TCA cycle
sdhA	K00239	TCA cycle	63.1827	2.34287	18.0784	236.204	4.13915	33.2822			0.343896		11.1081	0.719059	0.606851	10.2153	23.5241	7.66002	36.8116	2.17738	0.484735	3.96331	6.29259			29.1979		1.39752
sdhB	K00240	TCA cycle	49.4111	5.10819	15.5205	81.6776		16.6021					9.34639	0.785295	0.251107	2.33375	29.1704	1.29662	19.2115	1.26009		8.79216	9.17594	0.127901		39.2404		2.89487
sdhC	K00241	TCA cycle	28.9194	0.0632236	8.5375	18.4017	2.22279	18.8986			1.24891		8.67301	0.674015	0.879233	17.1642	19.4115	44.7744	14.3232	1.0351	0.129388	8.26627	5.46662					1.41922
sdhD	K00242	TCA cycle	28.3875		14.5145	217.397	2.24529	35.1714			0.581767	0.520149	7.13192	2.97455	0.581767	16.9213	29.4224	20.0659	51.7785	3.4077	0.512022
	K01676	TCA cycle	57.0838	2.2888	14.1465	41.9041	1.01691	43.9226	0.129523	0.293775
mqo	K00116	TCA cycle																					2.31603	10.3065	8.05832
mdh	K00024	TCA cycle										0.226639	19.8094	0.453278	1.96295		21.5637		32.2411	7.63281	0.648135	3.64009	6.52677	8.99799	2.77406	5.17682	4.06627	0.694281
aclA	K15230	rTCA cycle																								96.5369
aclB	K15231	rTCA cycle																				1.64415	18.929			72.4832
korA	K00174	rTCA cycle																					40.2617	5.77346
korB	K00175	rTCA cycle																					32.8375				4.73822
korD	K00176	rTCA cycle																					95.0017
korC	K00177	rTCA cycle																					23.3186
ppc	K01595	rTCA cycle	75.2491	5.98297	6.72451	58.1261	5.53123	41.6286
pps	K01007	rTCA cycle		0.136468	21.4898	124.92
PRK	K00855	CBB cycle	204.748	2.77141	91.3598	433.136	16.8661	279.696	0.286787	1.84728	0.222166
rbcL	K01601	CBB cycle	1580.62	1.45117	423.833	2172.12	96.7224	1048.25			0.620894
rbcS	K01602	CBB cycle			308.273
aspB	K00812	Glutamate/Aspartate	126.262	3.35337	10.6813	191.88	15.4213	115.331	1.17373	0.936706	0.333531		8.01553	0.332684		12.0033	18.141				0.169023	0.209803	0.913863	9.11038	1.16122	5.01819	1.3079	0.11591
alaA	K14260	Glutamate/alanine	65.6215	1.57047	22.6116	73.7113	3.43702	54.1404
serA	K00058	serine	93.2242		15.3435	92.9773	5.56734	30.0706	0.187524	0.084726	0.205806		9.08488	0.310888	0.52712	6.96011	12.0336		29.3211	1.46951	0.622954	0.37791	0.48351	11.1912	0.0787313	5.05699	1.26294	0.523923
serC	K00831	serine	153.184		26.8653	80.2724	13.0441	60.5679	0.0924711	0.20806	0.363096		20.4845	0.0693533	0.0924711	4.96564	13.1671	2.83606	8.45435	1.14549	0.205234			0.327513			0.403004
serB	K01079	serine							0.029594	0.0894162	0.48077		8.66586	0.116993	0.65151	10.9265	7.28004		10.6832	0.464417	1.07476		0.120949	0.679461	0.0384586	0.477879
	K01652	Branched-chain amino acid	194.208	1.02352	77.0588	578.494	28.7537	302.77	0.148742	0.293998	0.181951		6.39515	0.284041	1.08705	12.895	32.8766		27.7196	5.32128	0.129723	2.3701	3.41609	13.2979		1.08544
	K01653	Branched-chain amino acid	87.4803	0.282899	67.6639	450.474	14.986	125.665		0.101158			9.02523		0.799254	9.00423	43.9627		25.4814	13.9029	0.101775		1.00357	16.5023		0.523757
	K01626	amino acid	140.543	7.64691	22.2215	252.656	7.79127	65.5357	0.236417	0.141449	0.354264		5.34104	0.734329	0.54314	4.12876	12.3801	0.89729	12.6282	0.046364	0.300466	1.18128	2.41837	13.9765
GBE1	K00700	starch/Glycogen	20.5984			32.9078		20.1772		2.39387	0.732842	0.105368	23.2386	0.295031	1.16153	12.2879	47.2811	2.42244	85.336	8.11032	0.650163
	K16149	starch/Glycogen												0.122502	0.0157463	2.15112	12.8519	3.10704	14.8093	0.217316	0.285401
glmU	K04042	UDP-GlcNAc biosynthesis	141.826	0.607908	24.4505	148.564	13.3029	39.0853	0.0897367	0.091709			66.9503	0.338643	0.793574	5.10999	22.3304	2.18367	10.7356	3.55462	0.521541	0.194082	1.34478	3.9605	2.7937	3.06541
nagZ	K01207	chitin	39.7182		11.974	38.2381			0.0475528	0.214158	0.396005		91.268	0.223216	0.581706	4.90174	5.9673	5.37093	8.54624	1.0728	0.0978946	0.458961	0.939346	6.30188	0.401322	3.59359	0.102297	0.744331
rfbA	K00973	polyketide	244.189	4.97617	6.26632	107.793	5.13772	61.2632	0.75552				8.1119	1.42269	0.304968	14.1111	21.5762	16.4392	19.5575	0.305998	0.19736	0.427245		0.49738			0.946428	0.173865
rfbB	K01710	polyketide	212.236	0.434992	26.0402	139.071	8.21296	77.1151	0.047017		0.369233		2.56665	0.187254		22.9247	24.2618	2.92268	41.14	1.28261	0.0909593	0.294548					1.12348
lpxA	K00677	lipopolysaccharide biosynthesis	173.249	6.39034	16.6809	68.3188	4.49852	39.4937	1.02883	0.546758	0.779323		49.3271	0.542503	0.51003	11.6041	16.3587	8.69073	16.7893	0.896982	0.162364	0.516489	5.31036	3.72484	2.66325	1.29717		0.441267
lpxC	K02535	lipopolysaccharide biosynthesis	130.754		14.9287	89.6618	7.55517	31.286	2.76404	2.37199	1.39874		31.3202	0.108736	1.81467	12.5464	21.4929		36.0898	11.3175	0.346021	5.06339	13.4447	1.97384	9.89754	11.5783
lpxD	K02536	lipopolysaccharide biosynthesis	149.672	5.56957	11.3445	33.0744	5.59013	40.1042	1.44686	0.123454			9.43359	0.248653	0.0967596	5.24076	4.3269	0.509465	2.19063	4.6561	0.491988	0.0371462	0.432286	17.8723	0.932295	0.913699	1.45009	0.215588
MurA	K00790	peptidoglycan biosynthesis	84.6368	0.0701304	15.3976	149.913	8.77667	47.7266	0.117542	0.305313	0.776526		5.82726	0.369939	0.350163	13.0321	36.0135	10.4443	31.6678	0.316418	0.564796	0.451109	4.75062	4.32851	2.07214	3.90641	0.312176	0.565802
MurB	K00075	peptidoglycan biosynthesis	20.4294	0.214647	5.28904	54.7046	2.29254	14.0961		0.085449	0.436926		14.0483		1.71993	6.549	35.1151		23.8586	0.936694	0.0837343	1.38082	0.63971	1.26996	1.45856		0.166025
MurC	K01924	peptidoglycan biosynthesis	210.29	4.61214	24.6649	200.187	18.3114	64.5215	0.0880329	0.0190103	0.137976		9.18225	0.154247	1.47586	6.55148	9.94915		10.3615	1.15454	0.502703	0.340633	0.925238	3.59661			0.0722555	0.612849
MurD	K01925	peptidoglycan biosynthesis	95.0245	0.213652	13.1543	94.0371	7.21803	46.169	0.19863		0.141553		12.0495	0.305753	2.32328	5.03141	4.28911		10.5133	2.01613	1.1839	0.405958	0.585164		1.74455	2.96882	0.310301	0.0719441
Methane
pmoA	K10944	methane oxidation									133.584	11.9059	5795.7	84.7485	479.451	2630.9	5431.57	200.78	14246	1760.56	703.071
pmoB	K10945	methane oxidation									151.988	41.4153	6516.5	61.7939	408.431	2032.54	6133.26	338.569	19703.6	1221.85	418.423
pmoC	K10946	methane oxidation									296.675	14.538	4256.23	154.153	664.91	3534.17	7123.95	4238.72	14691.9	1850.61	690.763			179.346
mmoB	K16160	methane oxidation
mmoC	K16161	methane oxidation
mmoD	K16162	methane oxidation														0.717894	1.55651
xoxF	K23995	methanol oxidation		128.807					63.4727	46.2399	8.43774	1.52187	186.168	4.36432	25.1742	197.123	453.109	4.31456	584.553	174.567	15.5202
mxaD	K16260	methanol oxidation							7.03695	9.6483	0.273078	0.0411109	16.215	1.61906	2.42816	51.0311	52.9729	0.424623	129.099	3.50445
Fae	K10713	THMPT		39.8877					3.59582	2.36175	6.77316	103.251	31.9101	0.136812	5.14739	112.429	279.35	8.46652	274.967	65.4727	3.90869
fdoG	K00123	CO2		19.4711					0.846093	0.234323	0.539913		13.2622	0.0888972	0.851558	9.94581					0.248647		0.650987	4.30249		5.32338	0.128064
fdoH	K00124	CO2		8.73201																			4.49608	5.15816
fdwB	K22515	CO2							0.361732	0.0282899	0.697185	0.116825	15.5975	0.463992	0.276308	12.5233	44.9892	38.383			1.52655			2.06385
hxlA	K08093	RuMP pathway							10.5259	10.4716		1.72627	489.088	6.30402	61.0892	386.068	943.68		1806.21	123.609	33.6879
hxlB	K08094	RuMP pathway								4.70172		1.66969	439.036	5.83437	44.6958	101.627	1830.05		1002.85	80.6157	33.554
hprA	K00018	serine cycle	41.8511	14.9945	6.58885	70.7254		42.4002																1.13447	3.08244	0.21006
glyA	K00600	C1-unit	257.956	2.16767		324.772	35.4489	121.111	0.461711	0.0552683	0.156417		27.0907	0.156045	0.685422	9.64308	98.0507	8.00632	83.4212	1.94024	0.21617	3.85753	6.28543	9.66012	2.81543	6.30195	0.409094	0.427242
O
cyt c caa3	K02274	CoxA		1.9828	136.156	656.647					0.947916	0.121593	31.2174	0.551031	2.45491	60.9711	72.7326		79.2129	12.7639	4.18579	20.3888	3.84878	103.726	10.0808	11.5638	1.48483	0.579607
cyt c caa3	K02275	CoxB		1.84626	121.782	563.969					2.04065	0.218116	36.5993	1.07774	3.79475	63.6731	72.3585	9.67546	113.045	9.2254	5.15296	12.0944	3.90477				1.13079	0.352152
cyt c caa3	K02276	CoxC		0.0851583		18.5819		20.2302			0.677988		28.6396	0.0866316	2.75869	11.7456	59.6197		47.1546	14.3441	3.75668	15.5388		95.24	28.1438	49.1204	0.501447	0.345254
cyt c cbb3	K00404	ccoN	448.943	1.82223	85.4158	1130.18	103.944	631.302	1.69367	3.51145												60.8084	10.8624	133.611	116.591	16.2687
cyt c cbb3	K00405	ccoO	353.851	2.28442	77.627	1451.84	113.01	760.638	2.94772	4.41396												58.7649	26.3587	216.443	15.8688	57.0255
cyt c cbb3	K00406	ccoP	357.387	1.51564	51.7899	546.067	42.7503	346.322	1.97898	1.96058												54.7846	53.0441	199.924	64.1153	49.4906		1.1316
cyt c cbb3	K00407	ccoQ								4.30473												79.5389	37.2728	349.461	25.2389	157.64
cyt bd	K00425	CydA				9.92448								0.283625	0.0320981	4.13373	24.8047
cyt bd	K00426	CydB												0.0219619		3.2239	10.7831	3.93664	11.8848
cyt bd	K00424	cydX
cyt c	K02300	CyoD
cyt c	K02257	CyoE		0.0571611	20.4869	220.188							2.92597			1.9159	6.13652	2.19595	8.66358	0.599921	0.529763	0.500731		34.7947		1.97817	1.27163	0.140497
cyt c	K02827	QoxB
CO utilization	K03520	coxL		2.04187
CO utilization	K03518	coxS		1.64539
CO utilization	K03519	coxM
